# Supplementary material for: Descending motor circuitry required for NT-3 mediated locomotor recovery after spinal cord injury in mice
Source: Nat Commun. 2019 Dec 20;10:5815. doi: 10.1038/s41467-019-13854-3 (PMC6925225; doi:10.1038/s41467-019-13854-3)
Supplement: Supplementary file 4 — Source Data [file 41467_2019_13854_MOESM4_ESM.xlsx]

## Sheet: Fig. 1c
group	radius	intersections
sham	1.5678	1
sham	11.5678	2
sham	21.5678	2
sham	31.5678	9
sham	41.5678	18
sham	51.5678	13
sham	61.5678	13
sham	71.5678	17
sham	81.5678	29
sham	91.5678	33
sham	101.568	34
sham	111.568	42
sham	121.568	49
sham	131.568	37
sham	141.568	36
sham	151.568	29
sham	161.568	33
sham	171.568	33
sham	181.568	34
sham	191.568	25
sham	201.568	30
sham	211.568	26
sham	221.568	27
sham	231.568	30
sham	241.568	34
sham	251.568	34
sham	261.568	26
sham	271.568	22
sham	281.568	13
sham	291.568	18
sham	301.568	17
sham	311.568	21
sham	321.568	31
sham	331.568	23
sham	341.568	22
sham	351.568	18
sham	361.568	22
sham	371.568	15
sham	381.568	24
sham	391.568	12
sham	401.568	13
sham	411.568	14
sham	421.568	16
sham	431.568	12
sham	441.568	10
sham	451.568	8
sham	1.5678	1
sham	11.5678	4
sham	21.5678	8
sham	31.5678	17
sham	41.5678	12
sham	51.5678	14
sham	61.5678	19
sham	71.5678	19
sham	81.5678	25
sham	91.5678	32
sham	101.568	40
sham	111.568	40
sham	121.568	47
sham	131.568	40
sham	141.568	37
sham	151.568	38
sham	161.568	41
sham	171.568	48
sham	181.568	36
sham	191.568	34
sham	201.568	33
sham	211.568	27
sham	221.568	25
sham	231.568	30
sham	241.568	28
sham	251.568	27
sham	261.568	26
sham	271.568	26
sham	281.568	28
sham	291.568	22
sham	301.568	22
sham	311.568	24
sham	321.568	21
sham	331.568	20
sham	341.568	14
sham	351.568	15
sham	361.568	11
sham	371.568	10
sham	381.568	11
sham	391.568	9
sham	401.568	8
sham	411.568	9
sham	421.568	10
sham	431.568	5
sham	441.568	6
sham	451.568	8
sham	461.568	8
sham	471.568	6
sham	1.5678	1
sham	11.5678	1
sham	21.5678	2
sham	31.5678	7
sham	41.5678	12
sham	51.5678	9
sham	61.5678	18
sham	71.5678	31
sham	81.5678	33
sham	91.5678	43
sham	101.568	47
sham	111.568	37
sham	121.568	42
sham	131.568	35
sham	141.568	37
sham	151.568	43
sham	161.568	43
sham	171.568	35
sham	181.568	43
sham	191.568	34
sham	201.568	38
sham	211.568	41
sham	221.568	50
sham	231.568	45
sham	241.568	49
sham	251.568	39
sham	261.568	40
sham	271.568	44
sham	281.568	31
sham	291.568	29
sham	301.568	22
sham	311.568	22
sham	321.568	20
sham	331.568	17
sham	341.568	26
sham	351.568	14
sham	361.568	18
sham	371.568	18
sham	381.568	14
sham	391.568	10
sham	401.568	6
sham	411.568	5
sham	421.568	4
sham	431.568	1
sham	441.568	2
sham	451.568	4
sham	461.568	2
GFP	1.5678	0
GFP	11.5678	1
GFP	21.5678	5
GFP	31.5678	6
GFP	41.5678	11
GFP	51.5678	16
GFP	61.5678	17
GFP	71.5678	16
GFP	81.5678	25
GFP	91.5678	23
GFP	101.568	20
GFP	111.568	15
GFP	121.568	11
GFP	131.568	12
GFP	141.568	10
GFP	151.568	10
GFP	161.568	8
GFP	171.568	7
GFP	181.568	4
GFP	191.568	2
GFP	201.568	3
GFP	211.568	6
GFP	221.568	2
GFP	231.568	2
GFP	241.568	2
GFP	251.568	1
GFP	261.568	0
GFP	271.568	1
GFP	281.568	0
GFP	291.568	1
GFP	301.568	3
GFP	311.568	4
GFP	321.568	1
GFP	331.568	1
GFP	341.568	1
GFP	351.568	3
GFP	361.568	0
GFP	371.568	3
GFP	381.568	3
GFP	391.568	2
GFP	401.568	1
GFP	411.568	0
GFP	421.568	1
GFP	431.568	1
GFP	1.5678	0
GFP	11.5678	5
GFP	21.5678	4
GFP	31.5678	7
GFP	41.5678	8
GFP	51.5678	16
GFP	61.5678	18
GFP	71.5678	11
GFP	81.5678	12
GFP	91.5678	10
GFP	101.568	10
GFP	111.568	7
GFP	121.568	8
GFP	131.568	6
GFP	141.568	8
GFP	151.568	8
GFP	161.568	9
GFP	171.568	7
GFP	181.568	8
GFP	191.568	4
GFP	201.568	4
GFP	211.568	5
GFP	221.568	2
GFP	231.568	1
GFP	241.568	1
GFP	251.568	3
GFP	261.568	2
GFP	271.568	2
GFP	281.568	2
GFP	291.568	1
GFP	301.568	1
GFP	311.568	2
GFP	321.568	2
GFP	331.568	2
GFP	341.568	4
GFP	351.568	3
GFP	361.568	1
GFP	371.568	4
GFP	381.568	0
GFP	391.568	1
GFP	401.568	0
GFP	411.568	0
GFP	421.568	1
GFP	431.568	2
GFP	441.568	1
GFP	451.568	1
GFP	1.5678	0
GFP	11.5678	5
GFP	21.5678	6
GFP	31.5678	5
GFP	41.5678	16
GFP	51.5678	12
GFP	61.5678	12
GFP	71.5678	13
GFP	81.5678	15
GFP	91.5678	15
GFP	101.568	11
GFP	111.568	10
GFP	121.568	8
GFP	131.568	5
GFP	141.568	5
GFP	151.568	6
GFP	161.568	3
GFP	171.568	4
GFP	181.568	6
GFP	191.568	3
GFP	201.568	2
GFP	211.568	3
GFP	221.568	2
GFP	231.568	3
GFP	241.568	3
GFP	251.568	2
GFP	261.568	2
GFP	271.568	2
GFP	281.568	2
GFP	291.568	1
GFP	301.568	1
GFP	311.568	2
GFP	321.568	1
GFP	331.568	2
GFP	341.568	4
GFP	351.568	3
GFP	361.568	4
GFP	371.568	2
GFP	381.568	3
GFP	391.568	7
GFP	401.568	2
GFP	411.568	3
GFP	421.568	1
GFP	431.568	0
GFP	441.568	2
GFP	451.568	1
GFP	461.568	5
GFP	471.568	1
GFP	481.568	1
NT-3	1.5678	1
NT-3	11.5678	2
NT-3	21.5678	6
NT-3	31.5678	8
NT-3	41.5678	13
NT-3	51.5678	14
NT-3	61.5678	23
NT-3	71.5678	19
NT-3	81.5678	23
NT-3	91.5678	24
NT-3	101.568	34
NT-3	111.568	31
NT-3	121.568	25
NT-3	131.568	28
NT-3	141.568	20
NT-3	151.568	24
NT-3	161.568	29
NT-3	171.568	27
NT-3	181.568	32
NT-3	191.568	30
NT-3	201.568	34
NT-3	211.568	30
NT-3	221.568	25
NT-3	231.568	23
NT-3	241.568	17
NT-3	251.568	16
NT-3	261.568	25
NT-3	271.568	13
NT-3	281.568	10
NT-3	291.568	10
NT-3	301.568	13
NT-3	311.568	10
NT-3	321.568	8
NT-3	331.568	5
NT-3	341.568	6
NT-3	351.568	3
NT-3	361.568	5
NT-3	371.568	2
NT-3	381.568	11
NT-3	391.568	4
NT-3	401.568	11
NT-3	411.568	9
NT-3	421.568	11
NT-3	431.568	4
NT-3	1.5678	1
NT-3	11.5678	3
NT-3	21.5678	4
NT-3	31.5678	8
NT-3	41.5678	17
NT-3	51.5678	16
NT-3	61.5678	24
NT-3	71.5678	21
NT-3	81.5678	26
NT-3	91.5678	30
NT-3	101.568	27
NT-3	111.568	28
NT-3	121.568	27
NT-3	131.568	32
NT-3	141.568	21
NT-3	151.568	21
NT-3	161.568	19
NT-3	171.568	19
NT-3	181.568	14
NT-3	191.568	15
NT-3	201.568	10
NT-3	211.568	13
NT-3	221.568	5
NT-3	231.568	12
NT-3	241.568	10
NT-3	251.568	5
NT-3	261.568	5
NT-3	271.568	3
NT-3	281.568	4
NT-3	291.568	5
NT-3	301.568	8
NT-3	311.568	5
NT-3	321.568	5
NT-3	331.568	4
NT-3	341.568	2
NT-3	351.568	4
NT-3	361.568	3
NT-3	371.568	2
NT-3	381.568	1
NT-3	391.568	2
NT-3	401.568	3
NT-3	411.568	2
NT-3	421.568	1
NT-3	431.568	0
NT-3	441.568	3
NT-3	451.568	1
NT-3	461.568	1
NT-3	1.5678	1
NT-3	11.5678	4
NT-3	21.5678	6
NT-3	31.5678	8
NT-3	41.5678	19
NT-3	51.5678	18
NT-3	61.5678	15
NT-3	71.5678	24
NT-3	81.5678	34
NT-3	91.5678	36
NT-3	101.568	36
NT-3	111.568	26
NT-3	121.568	28
NT-3	131.568	28
NT-3	141.568	31
NT-3	151.568	31
NT-3	161.568	27
NT-3	171.568	18
NT-3	181.568	11
NT-3	191.568	12
NT-3	201.568	10
NT-3	211.568	13
NT-3	221.568	12
NT-3	231.568	16
NT-3	241.568	15
NT-3	251.568	13
NT-3	261.568	10
NT-3	271.568	10
NT-3	281.568	10
NT-3	291.568	12
NT-3	301.568	9
NT-3	311.568	8
NT-3	321.568	13
NT-3	331.568	5
NT-3	341.568	6
NT-3	351.568	10
NT-3	361.568	13
NT-3	371.568	6
NT-3	381.568	7
NT-3	391.568	7
NT-3	401.568	2
NT-3	411.568	6
NT-3	421.568	2
NT-3	431.568	4
NT-3	1.5678	1
NT-3	11.5678	6
NT-3	21.5678	8
NT-3	31.5678	10
NT-3	41.5678	16
NT-3	51.5678	20
NT-3	61.5678	15
NT-3	71.5678	19
NT-3	81.5678	25
NT-3	91.5678	27
NT-3	101.568	33
NT-3	111.568	35
NT-3	121.568	29
NT-3	131.568	23
NT-3	141.568	24
NT-3	151.568	16
NT-3	161.568	15
NT-3	171.568	18
NT-3	181.568	9
NT-3	191.568	10
NT-3	201.568	14
NT-3	211.568	13
NT-3	221.568	12
NT-3	231.568	10
NT-3	241.568	8
NT-3	251.568	7
NT-3	261.568	9
NT-3	271.568	6
NT-3	281.568	7
NT-3	291.568	10
NT-3	301.568	10
NT-3	311.568	4
NT-3	321.568	4
NT-3	331.568	3
NT-3	341.568	3
NT-3	351.568	3
NT-3	361.568	3
NT-3	371.568	5
NT-3	381.568	9
NT-3	391.568	7
NT-3	401.568	5
NT-3	411.568	4
NT-3	421.568	6
NT-3	431.568	3
NT-3	441.568	2
NT-3	451.568	2
NT-3	461.568	1
NT-3	471.568	1
NT-3	481.568	1
NT-3	491.568	0

## Sheet: Fig. 1d
	Sham							AAV-GFP							AAV-NT3
Pre	9	9	9	9	9			9	9	9	9	9	9		9	9	9	9	9	9	9
1 wpi	9	9	9	9	9			0	0	0	0	0.5	0		0	0	0	0	0	0	0.5
2 wpi	9	9	9	9	9			0	0.5	0.5	1	0.5	0.5		0	0.5	0.5	0.5	0	1	1
3 wpi	9	9	9	9	9			0.5	1	0.5	1.5	1.5	1.5		0	0.5	0.5	1.5	1	1.5	2.5
4 wpi	9	9	9	9	9			1.5	1	0.5	2	1.5	1.5		0	0.5	1.5	2	1.5	2	3
5 wpi	9	9	9	9	9			1.5	1	0.5	2	2	2		0	0.5	1.5	2	2.5	2	3.5
6 wpi	9	9	9	9	9			1.5	1	0.5	2	2	2.5		0	1	1.5	2	2.5	2	3.5
Two-way RM ANOVA	Matching: Stacked
Alpha	0.05
Source of Variation	% of total variation	P value	P value summary	Significant?
Interaction	10.48	<0.0001	****	Yes
Time	22.78	<0.0001	****	Yes
Column Factor	60.47	<0.0001	****	Yes
Subjects (matching)	1.097	<0.0001	****	Yes
ANOVA table	SS	DF	MS	F (DFn, DFd)	P value
Interaction	202.8	12	16.9	F (12, 90) = 108.5	P<0.0001
Time	440.6	6	73.44	F (6, 90) = 471.4	P<0.0001
Column Factor	1170	2	584.9	F (2, 15) = 413.4	P<0.0001
Subjects (matching)	21.22	15	1.415	F (15, 90) = 9.083	P<0.0001
Residual	14.02	90	0.1558
Number of missing values	0
Within each row, compare columns (simple effects within rows)
Number of families	7
Number of comparisons per family	3
Alpha	0.05
Tukey's multiple comparisons test	Mean Diff.	95.00% CI of diff.	Significant?	Summary	Adjusted P Value
Pre
Sham vs. AAV-GFP	0	-0.834 to 0.834	No	ns	>0.9999
Sham vs. AAV-NT3	0	-0.8065 to 0.8065	No	ns	>0.9999
AAV-GFP vs. AAV-NT3	0	-0.7663 to 0.7663	No	ns	>0.9999
1 wpi
Sham vs. AAV-GFP	8.917	8.083 to 9.751	Yes	****	<0.0001
Sham vs. AAV-NT3	8.929	8.122 to 9.735	Yes	****	<0.0001
AAV-GFP vs. AAV-NT3	0.0119	-0.7544 to 0.7782	No	ns	0.9992
2 wpi
Sham vs. AAV-GFP	8.5	7.666 to 9.334	Yes	****	<0.0001
Sham vs. AAV-NT3	8.5	7.693 to 9.307	Yes	****	<0.0001
AAV-GFP vs. AAV-NT3	0	-0.7663 to 0.7663	No	ns	>0.9999
3 wpi
Sham vs. AAV-GFP	7.917	7.083 to 8.751	Yes	****	<0.0001
Sham vs. AAV-NT3	7.929	7.122 to 8.735	Yes	****	<0.0001
AAV-GFP vs. AAV-NT3	0.0119	-0.7544 to 0.7782	No	ns	0.9992
4 wpi
Sham vs. AAV-GFP	7.667	6.833 to 8.501	Yes	****	<0.0001
Sham vs. AAV-NT3	7.5	6.693 to 8.307	Yes	****	<0.0001
AAV-GFP vs. AAV-NT3	-0.1667	-0.933 to 0.5996	No	ns	0.8632
5 wpi
Sham vs. AAV-GFP	7.5	6.666 to 8.334	Yes	****	<0.0001
Sham vs. AAV-NT3	7.286	6.479 to 8.092	Yes	****	<0.0001
AAV-GFP vs. AAV-NT3	-0.2143	-0.9806 to 0.552	No	ns	0.7844
6 wpi
Sham vs. AAV-GFP	7.417	6.583 to 8.251	Yes	****	<0.0001
Sham vs. AAV-NT3	7.214	6.408 to 8.021	Yes	****	<0.0001
AAV-GFP vs. AAV-NT3	-0.2024	-0.9687 to 0.5639	No	ns	0.8052
Test details	Mean 1	Mean 2	Mean Diff.	SE of diff.	N1	N2	q	DF
Pre
Sham vs. AAV-GFP	9	9	0	0.3508	5	6	0	105
Sham vs. AAV-NT3	9	9	0	0.3392	5	7	0	105
AAV-GFP vs. AAV-NT3	9	9	0	0.3223	6	7	0	105
1 wpi
Sham vs. AAV-GFP	9	0.08333	8.917	0.3508	5	6	35.94	105
Sham vs. AAV-NT3	9	0.07143	8.929	0.3392	5	7	37.22	105
AAV-GFP vs. AAV-NT3	0.08333	0.07143	0.0119	0.3223	6	7	0.05223	105
2 wpi
Sham vs. AAV-GFP	9	0.5	8.5	0.3508	5	6	34.26	105
Sham vs. AAV-NT3	9	0.5	8.5	0.3392	5	7	35.43	105
AAV-GFP vs. AAV-NT3	0.5	0.5	0	0.3223	6	7	0	105
3 wpi
Sham vs. AAV-GFP	9	1.083	7.917	0.3508	5	6	31.91	105
Sham vs. AAV-NT3	9	1.071	7.929	0.3392	5	7	33.05	105
AAV-GFP vs. AAV-NT3	1.083	1.071	0.0119	0.3223	6	7	0.05223	105
4 wpi
Sham vs. AAV-GFP	9	1.333	7.667	0.3508	5	6	30.91	105
Sham vs. AAV-NT3	9	1.5	7.5	0.3392	5	7	31.27	105
AAV-GFP vs. AAV-NT3	1.333	1.5	-0.1667	0.3223	6	7	0.7313	105
5 wpi
Sham vs. AAV-GFP	9	1.5	7.5	0.3508	5	6	30.23	105
Sham vs. AAV-NT3	9	1.714	7.286	0.3392	5	7	30.37	105
AAV-GFP vs. AAV-NT3	1.5	1.714	-0.2143	0.3223	6	7	0.9402	105
6 wpi
Sham vs. AAV-GFP	9	1.583	7.417	0.3508	5	6	29.9	105
Sham vs. AAV-NT3	9	1.786	7.214	0.3392	5	7	30.07	105
AAV-GFP vs. AAV-NT3	1.583	1.786	-0.2024	0.3223	6	7	0.888	105

## Sheet: Fig. 2e-EMG Ampt.
sham	SCI+AAV-GFP	SCI+AAV-NT-3
1.3499	0.5086	0.8531
1.4921	0.3489	0.9796
1.559	0.4108	0.9033
1.5323	0.7145	0.9008
1.6503	0.3816	0.9237
1.5423	0.223	0.6917
1.6238	0.5789	0.8403
1.7032	0.283	0.8136
1.6702	0.3789	0.7119
1.5396	0.4788	0.7743
1.6554	0.3789	0.8023
1.5992	0.5893	0.8042
1.6217	0.6123	0.5152
2.2671	0.6238	0.5559
1.5188	0.5936	0.8791
1.73	0.5738	0.9826
1.4944	0.3587	0.6359
1.4962	0.4587	0.8122
1.6216	0.4269	0.7422
1.585	0.5874	0.7789
1.5463	0.5536	0.867
1.5652	0.5086	0.59
1.5948	0.4725	0.6517
1.4547	0.4123	0.8236
1.5478	0.9394	0.6671
1.5264	0.8412	1.0004
1.6008	0.6198	0.7375
1.9424	0.6241	1.0236
1.4948	0.3348	0.6978
1.5041	0.4366	0.8859
1.5331	0.5364	0.6445
1.5264	0.377	0.7901
1.4761	0.4705	0.7527
1.6066	0.2687	0.7861
1.5459	0.2357	0.7979
1.5277	0.2369	0.7376
1.5102	0.5687	0.8793
1.4723	0.6894	0.9354
1.4796	0.7931	0.5012
1.5295	0.8337	0.8255
1.4279	0.5967	0.699
1.8206	0.5488	0.8657
1.7235	0.4722	0.8189
1.6239	0.3421	0.8145
	0.2158	0.931
	0.2487	0.8637
	0.6542	0.6487
	0.4446	0.5999
	0.5236	0.7465
	0.5998	0.8551
	0.6117
	0.5001
	0.4736
	0.384
	0.6383
	0.5666
	0.5874
Table Analyzed	Data 1
Data sets analyzed	A : sham	B : SCI+AAV-GFP	C : SCI+AAV-NT-3
ANOVA summary
F	719.6
P value	<0.0001
P value summary	****
Significant diff. among means (P < 0.05)?	Yes
R square	0.9067
Brown-Forsythe test
F (DFn, DFd)	2.204 (2, 148)
P value	0.114
P value summary	ns
Are SDs significantly different (P < 0.05)?	No
Bartlett's test
Bartlett's statistic (corrected)	3.507
P value	0.1732
P value summary	ns
Are SDs significantly different (P < 0.05)?	No
ANOVA table	SS	DF	MS	F (DFn, DFd)	P value
Treatment (between columns)	30.37	2	15.19	F (2, 148) = 719.6	P<0.0001
Residual (within columns)	3.124	148	0.02111
Total	33.5	150
Data summary
Number of treatments (columns)	3
Number of values (total)	151
Number of families	1
Number of comparisons per family	3
Alpha	0.05
Tukey's multiple comparisons test	Mean Diff.	95.00% CI of diff.	Significant?	Summary	Adjusted P Value
sham vs. SCI+AAV-GFP	1.084	1.015 to 1.153	Yes	****	<0.0001	A-B
sham vs. SCI+AAV-NT-3	0.8003	0.7292 to 0.8714	Yes	****	<0.0001	A-C
SCI+AAV-GFP vs. SCI+AAV-NT-3	-0.2838	-0.3504 to -0.2171	Yes	****	<0.0001	B-C
Test details	Mean 1	Mean 2	Mean Diff.	SE of diff.	n1	n2	q	DF
sham vs. SCI+AAV-GFP	1.587	0.503	1.084	0.02915	44	57	52.59	148
sham vs. SCI+AAV-NT-3	1.587	0.7868	0.8003	0.03003	44	50	37.69	148
SCI+AAV-GFP vs. SCI+AAV-NT-3	0.503	0.7868	-0.2838	0.02815	57	50	14.26	148

## Sheet: Fig. 2e-EMG Lant.
sham	SCI+AAV-GFP	SCI+AAV-NT-3
6.4	8.9	9.1
6.4	25.8	10.4
6.3	12	9.2
4.4	13	15.6
5.2	12.3	12.3
5.4	13.3	13
10.9	13.7	9.5
7.8	14	11.5
5.9	14.4	10.7
6	12.6	10.8
8.5	15.7	11.6
3.7	15.8	12.5
7.2	16.1	12.8
9.5	19.4	13.8
7.6	16.6	13.1
10.9	16.9	14.6
9.7	17.1	15.4
8.7	18.5	13.3
9.1	19.1	8.5
8.1	19.3	10.7
11.7	9.6	10
14.5	10.3	14.7
13.5	12.1	12.2
9.8	9.6	17.8
14.1	15.9	18.9
13.9	11.1	11.5
15.8	16.7	12.6
4.9	18.7	15.2
3.2	17.6	16.7
4.13	19	10
4.1	21	10.5
4.7	12	11.3
5.2	12.3	12.3
5.3	14.5	9.7
5.5	14.9	10.9
5.8	15.4	14.6
6.2	15.4	15.6
7.2	16.2	12.4
7.5	16.4	16.5
7.7	17.2	10.9
8	10.9	7.5
8.7	21.6	8.7
9.9	13.7	9
12	13.8	9.8
	14	10.2
	14.3	11.4
	14.4	12
	14.8	13.4
	18.9	14.4
	15.7	14.9
	15.8
	15.4
	16
	16.8
	17
	18.4
	19.7
Table Analyzed	Data 1
Data sets analyzed	A : sham	B : SCI+AAV-GFP	C : SCI+AAV-NT-3
ANOVA summary
F	76.97
P value	<0.0001
P value summary	****
Significant diff. among means (P < 0.05)?	Yes
R square	0.5098
Brown-Forsythe test
F (DFn, DFd)	0.8207 (2, 148)
P value	0.4421
P value summary	ns
Are SDs significantly different (P < 0.05)?	No
Bartlett's test
Bartlett's statistic (corrected)	3.025
P value	0.2204
P value summary	ns
Are SDs significantly different (P < 0.05)?	No
ANOVA table	SS	DF	MS	F (DFn, DFd)	P value
Treatment (between columns)	1393	2	696.4	F (2, 148) = 76.97	P<0.0001
Residual (within columns)	1339	148	9.047
Total	2732	150
Data summary
Number of treatments (columns)	3
Number of values (total)	151
Number of families	1
Number of comparisons per family	3
Alpha	0.05
Tukey's multiple comparisons test	Mean Diff.	95.00% CI of diff.	Significant?	Summary	Adjusted P Value
sham vs. SCI+AAV-GFP	-7.489	-8.918 to -6.06	Yes	****	<0.0001	A-B
sham vs. SCI+AAV-NT-3	-4.302	-5.774 to -2.83	Yes	****	<0.0001	A-C
SCI+AAV-GFP vs. SCI+AAV-NT-3	3.187	1.807 to 4.566	Yes	****	<0.0001	B-C
Test details	Mean 1	Mean 2	Mean Diff.	SE of diff.	n1	n2	q	DF
sham vs. SCI+AAV-GFP	7.978	15.47	-7.489	0.6036	44	57	17.55	148
sham vs. SCI+AAV-NT-3	7.978	12.28	-4.302	0.6217	44	50	9.785	148
SCI+AAV-GFP vs. SCI+AAV-NT-3	15.47	12.28	3.187	0.5828	57	50	7.733	148

## Sheet: Fig. 2f-EMG Ampt.
sham	SCI+AAV-GFP	SCI+AAV-NT-3
0.3978	0.3178	0.3967
0.5547	0.2434	0.5367
0.6415	0.2746	0.6875
0.472	0.4224	0.6514
1.0303	0.2845	0.5568
0.9052	0.5548	0.4019
0.7693	0.2647	0.4775
0.7282	0.2368	0.5275
0.8171	0.1587	0.6983
0.7091	0.2074	0.5356
0.7516	0.0997	0.3115
0.7523	0.1358	0.2365
0.6737	0.1927	0.3562
0.7278	0.2876	0.3847
0.7785	0.4187	0.4875
0.306	0.2938	0.5247
0.5515	0.2669	0.5527
0.8044	0.1188	0.4909
0.7655	0.1958	0.4553
0.7375	0.3621	0.4213
0.4773	0.3326	0.4714
0.9039	0.4135	0.3177
0.742	0.373	0.4031
0.7808	0.3587	0.2965
0.8509	0.3548	0.6501
0.8603	0.3581	0.3123
0.7775	0.2673	0.3516
0.8914	0.3832	0.2503
0.8499	0.3358	0.3001
0.7793	0.2718	0.2879
0.8979	0.1607	0.2536
0.9095	0.1587	0.3478
0.7825	0.2143	0.4034
0.8583	0.3218	0.512
1.025	0.3311	0.5362
0.8368	0.3584	0.4468
1.1339	0.2914	0.5943
1.031	0.3131	0.4685
1.1948	0.3236	0.5166
0.7715	0.3643	0.1938
0.5522	0.4318	0.2899
0.7895	0.4528	0.5494
0.84215	0.3822	0.7019
0.6415	0.3562	0.7598
	0.2635
	0.2209
	0.3182
	0.362
	0.3426
	0.2864
Table Analyzed	Data 1
Data sets analyzed	A : sham	B : SCI+AAV-GFP	C : SCI+AAV-NT-3
ANOVA summary
F	138.3
P value	<0.0001
P value summary	****
Significant diff. among means (P < 0.05)?	Yes
R square	0.672
Brown-Forsythe test
F (DFn, DFd)	4.518 (2, 135)
P value	0.0126
P value summary	*
Are SDs significantly different (P < 0.05)?	Yes
Bartlett's test
Bartlett's statistic (corrected)	18.69
P value	<0.0001
P value summary	****
Are SDs significantly different (P < 0.05)?	Yes
ANOVA table	SS	DF	MS	F (DFn, DFd)	P value
Treatment (between columns)	5.386	2	2.693	F (2, 135) = 138.3	P<0.0001
Residual (within columns)	2.628	135	0.01947
Total	8.014	137
Data summary
Number of treatments (columns)	3
Number of values (total)	138
Number of families	1
Number of comparisons per family	3
Alpha	0.05
Tukey's multiple comparisons test	Mean Diff.	95.00% CI of diff.	Significant?	Summary	Adjusted P Value
sham vs. SCI+AAV-GFP	0.4732	0.4048 to 0.5415	Yes	****	<0.0001	A-B
sham vs. SCI+AAV-NT-3	0.3215	0.251 to 0.392	Yes	****	<0.0001	A-C
SCI+AAV-GFP vs. SCI+AAV-NT-3	-0.1516	-0.22 to -0.08327	Yes	****	<0.0001	B-C
Test details	Mean 1	Mean 2	Mean Diff.	SE of diff.	n1	n2	q	DF
sham vs. SCI+AAV-GFP	0.774	0.3008	0.4732	0.02884	44	50	23.2	135
sham vs. SCI+AAV-NT-3	0.774	0.4524	0.3215	0.02975	44	44	15.29	135
SCI+AAV-GFP vs. SCI+AAV-NT-3	0.3008	0.4524	-0.1516	0.02884	50	44	7.434	135

## Sheet: Fig. 2f-EMG Lant.
sham	SCI+AAV-GFP	SCI+AAV-NT-3
3.8	12.3	9.8
2.6	15.7	9.2
4.8	15.9	9.4
4.7	12.4	8.4
5.7	12.2	9.6
6.2	12.8	10.3
4.3	11.8	11.5
5.6	10.7	10.3
5.8	9.1	12.34
4.2	10.7	11.8
5.8	14.5	12.1
7	13.4	10.5
7.6	13.7	11.3
4.4	11	10.9
4.9	11.8	10.6
5.6	10.7	10.2
6.5	12.6	9.6
6.9	12.8	7.9
7.2	12.1	7.4
5	10.7	8
3.7	14	8.3
5.5	13.7	8.7
6.8	10.4	8.6
6.4	8.7	9.7
5.7	10.8	10.4
7.5	10.4	7.3
5.1	11.8	11.7
6	12.2	12.1
6.5	14	12.3
7.6	12.4	11.4
4.3	10.9	12.9
4.4	12.5	11.4
5.9	13.5	10.7
6.1	13.7	10.5
6.3	12.4	10
7.6	11.7	9.6
8	12.4	9.4
6.4	12.4	9.2
7.9	12.1	10.9
4.9	13.7	13.1
6.7	15.5	10.8
6.8	11.2	9.6
4.5	13	9.1
5.8	13.4	11.5
	14.1	11.9
	15
	12.4
	10.9
	10.7
Table Analyzed	Data 1
Data sets analyzed	A : sham	B : SCI+AAV-GFP	C : SCI+AAV-NT-3
ANOVA summary
F	247.1
P value	<0.0001
P value summary	****
Significant diff. among means (P < 0.05)?	Yes
R square	0.7855
Brown-Forsythe test
F (DFn, DFd)	0.7678 (2, 135)
P value	0.4661
P value summary	ns
Are SDs significantly different (P < 0.05)?	No
Bartlett's test
Bartlett's statistic (corrected)	2.483
P value	0.289
P value summary	ns
Are SDs significantly different (P < 0.05)?	No
ANOVA table	SS	DF	MS	F (DFn, DFd)	P value
Treatment (between columns)	1037	2	518.4	F (2, 135) = 247.1	P<0.0001
Residual (within columns)	283.2	135	2.098
Total	1320	137
Data summary
Number of treatments (columns)	3
Number of values (total)	138
Number of families	1
Number of comparisons per family	3
Alpha	0.05
Tukey's multiple comparisons test	Mean Diff.	95.00% CI of diff.	Significant?	Summary	Adjusted P Value
sham vs. SCI+AAV-GFP	-6.588	-7.301 to -5.875	Yes	****	<0.0001	A-B
sham vs. SCI+AAV-NT-3	-4.477	-5.204 to -3.749	Yes	****	<0.0001	A-C
SCI+AAV-GFP vs. SCI+AAV-NT-3	2.112	1.403 to 2.82	Yes	****	<0.0001	B-C
Test details	Mean 1	Mean 2	Mean Diff.	SE of diff.	n1	n2	q	DF
sham vs. SCI+AAV-GFP	5.795	12.38	-6.588	0.3008	44	49	30.97	135
sham vs. SCI+AAV-NT-3	5.795	10.27	-4.477	0.3071	44	45	20.62	135
SCI+AAV-GFP vs. SCI+AAV-NT-3	12.38	10.27	2.112	0.299	49	45	9.986	135

## Sheet: Fig.3d
	sham	SCI+AAV-GFP	SCI+AAV-NT-3
Mean fiber density in Case-1	294.313	34.1252	128.956
Mean fiber density in Case-2	187.609	62.1872	101.545
Mean fiber density in Case-3	224.206	72.1879	110.166
Mean fiber density in Case-4	133.832	42.9604	148.943
Mean fiber density in Case-5		30.7771	113.547
Mean fiber density in Case-6			74.7481
Table Analyzed	Data 1
Data sets analyzed	A : sham	B : SCI+AAV_GFP	C : SCI+AAV-NT-3
ANOVA summary
F	19.33
P value	0.0002
P value summary	***
Significant diff. among means (P < 0.05)?	Yes
R square	0.7631
Brown-Forsythe test
F (DFn, DFd)	3.438 (2, 12)
P value	0.066
P value summary	ns
Are SDs significantly different (P < 0.05)?	No
Bartlett's test
Bartlett's statistic (corrected)	6.427
P value	0.0402
P value summary	*
Are SDs significantly different (P < 0.05)?	Yes
ANOVA table	SS	DF	MS	F (DFn, DFd)	P value
Treatment (between columns)	58181	2	29090	F (2, 12) = 19.33	P=0.0002
Residual (within columns)	18062	12	1505
Total	76243	14
Data summary
Number of treatments (columns)	3
Number of values (total)	15
Table Analyzed	Data 1
Data sets analyzed	A : sham	B : SCI+AAV_GFP	C : SCI+AAV-NT-3
ANOVA summary
F	19.33
P value	0.0002
P value summary	***
Significant diff. among means (P < 0.05)?	Yes
R square	0.7631
Brown-Forsythe test
F (DFn, DFd)	3.438 (2, 12)
P value	0.066
P value summary	ns
Are SDs significantly different (P < 0.05)?	No
Bartlett's test
Bartlett's statistic (corrected)	6.427
P value	0.0402
P value summary	*
Are SDs significantly different (P < 0.05)?	Yes
ANOVA table	SS	DF	MS	F (DFn, DFd)	P value
Treatment (between columns)	58181	2	29090	F (2, 12) = 19.33	P=0.0002
Residual (within columns)	18062	12	1505
Total	76243	14
Data summary
Number of treatments (columns)	3
Number of values (total)	15

## Sheet: Fig. 3f-left panel
group	animal numbers	average TrkC density/mm2
sham	1	1.11289
sham	2	1.28925
sham	3	0.977669
sham	4	1.8826
SCI+AAV-GFP	1	1.10748
SCI+AAV-GFP	2	0.810303
SCI+AAV-GFP	3	1.22158
SCI+AAV-GFP	4	1.75943
SCI+AAV-GFP	5	1.04711
SCII+AAV-NT-3	1	3.36051
SCII+AAV-NT-3	2	1.86089
SCII+AAV-NT-3	3	2.11191
SCII+AAV-NT-3	4	2.74039
SCII+AAV-NT-3	5	1.33135
SCII+AAV-NT-3	6	2.52802
Simultaneous Tests for General Linear Hypotheses
Multiple Comparisons of Means: Tukey Contrasts
Fit: aov(formula = TrkC density/mm2 ~ group, data = my_data)
Linear Hypotheses:
Estimate Std. Error t value Pr(>|t|)
SCI+AAV-NT-3 - SCI+AAV-GFP == 0 1.1330 0.3274 3.460 0.0120 *
sham - SCI+AAV-GFP == 0 0.1264 0.3627 0.349 0.9355
sham - SCI+AAV-NT-3 == 0 -1.0066 0.3490 -2.884 0.0343 *
---
Signif. codes: 0 ‘***’ 0.001 ‘**’ 0.01 ‘*’ 0.05 ‘.’ 0.1 ‘ ’ 1
(Adjusted p values reported -- single-step method)

## Sheet: Fig. 3f right panel
group	BDA+ and TrkC+ puncta / fiber density
Sham	351.504
Sham	425.039
Sham	819.329
Sham	450.38
Sham	323.832
Sham	302.222
Sham	372.337
Sham	257.449
Sham	225.423
Sham	233.041
Sham	376.068
Sham	466.859
Sham	517.695
Sham	643.621
Sham	698.189
Sham	525.313
SCI+AAV-GFP	356.479
SCI+AAV-GFP	418.509
SCI+AAV-GFP	377
SCI+AAV-GFP	558.738
SCI+AAV-GFP	671.916
SCI+AAV-GFP	270.508
SCI+AAV-GFP	239.104
SCI+AAV-GFP	328.185
SCI+AAV-GFP	621.545
SCI+AAV-GFP	185.313
SCI+AAV-GFP	546.145
SCI+AAV-GFP	795.976
SCI+AAV-GFP	733.635
SCI+AAV-GFP	537.128
SCI+AAV-GFP	643.466
SCI+AAV-GFP	210.032
SCI+AAV-GFP	244.545
SCI+AAV-GFP	733.635
SCI+AAV-NT-3	1664.09
SCI+AAV-NT-3	1436.64
SCI+AAV-NT-3	1328.75
SCI+AAV-NT-3	675.336
SCI+AAV-NT-3	1152.14
SCI+AAV-NT-3	781.829
SCI+AAV-NT-3	1780.69
SCI+AAV-NT-3	840.905
SCI+AAV-NT-3	907.91
SCI+AAV-NT-3	1055.6
SCI+AAV-NT-3	1227.08
SCI+AAV-NT-3	1259.57
SCI+AAV-NT-3	1000.1
SCI+AAV-NT-3	1304.65
SCI+AAV-NT-3	1891.38
SCI+AAV-NT-3	751.358
SCI+AAV-NT-3	1293.93
SCI+AAV-NT-3	1350.36
SCI+AAV-NT-3	1474.89
SCI+AAV-NT-3	1780.69
SCI+AAV-NT-3	1503.49
SCI+AAV-NT-3	1409.75
Simultaneous Tests for General Linear Hypotheses
Multiple Comparisons of Means: Tukey Contrasts
Fit: aov(formula = density ~ ï..group, data = my_data)
Linear Hypotheses:
Estimate Std. Error t value Pr(>|t|)
SCI+AAV-NT-3 - SCI+AAV-GFP == 0 796.21 83.53 9.532 <1e-05 ***
Sham - SCI+AAV-GFP == 0 -33.89 90.30 -0.375 0.925
Sham - SCI+AAV-NT-3 == 0 -830.10 86.35 -9.613 <1e-05 ***
---
Signif. codes: 0 ‘***’ 0.001 ‘**’ 0.01 ‘*’ 0.05 ‘.’ 0.1 ‘ ’ 1
(Adjusted p values reported -- single-step method)

## Sheet: Fig. 4b
Animal number	sham	SCI+AAV-GFP	SCI+AAV-NT-3
1	4165	834	738
2	5231	1886	2272
3	3958	1597	1086
4	5903	636	1433
5	3984	3107	3214
6	4377	2556	3633
7	6003	1613	1888
8	4612	1836	1513
9	6466	2204	3005
10	5384		2563
Table Analyzed	Data 1
Data sets analyzed	A : sham	B : SCI+AAV-GFP	C : SCI+AAV-NT-3
ANOVA summary
F	38.06
P value	<0.0001
P value summary	****
Significant diff. among means (P < 0.05)?	Yes
R square	0.7454
Brown-Forsythe test
F (DFn, DFd)	0.8274 (2, 26)
P value	0.4484
P value summary	ns
Are SDs significantly different (P < 0.05)?	No
Bartlett's test
Bartlett's statistic (corrected)	0.3892
P value	0.8232
P value summary	ns
Are SDs significantly different (P < 0.05)?	No
ANOVA table	SS	DF	MS	F (DFn, DFd)	P value
Treatment (between columns)	60601768	2	30300884	F (2, 26) = 38.06	P<0.0001
Residual (within columns)	20699817	26	796147
Total	81301585	28
Data summary
Number of treatments (columns)	3
Number of values (total)	29
Number of families	1
Number of comparisons per family	3
Alpha	0.05
Tukey's multiple comparisons test	Mean Diff.	95.00% CI of diff.	Significant?	Summary	Adjusted P Value
sham vs. SCI+AAV-GFP	3201	2182 to 4219	Yes	****	<0.0001	A-B
sham vs. SCI+AAV-NT-3	2874	1882 to 3865	Yes	****	<0.0001	A-C
SCI+AAV-GFP vs. SCI+AAV-NT-3	-326.8	-1346 to 691.9	No	ns	0.708	B-C
Test details	Mean 1	Mean 2	Mean Diff.	SE of diff.	n1	n2	q	DF
sham vs. SCI+AAV-GFP	5008	1808	3201	410	10	9	11.04	26
sham vs. SCI+AAV-NT-3	5008	2135	2874	399	10	10	10.18	26
SCI+AAV-GFP vs. SCI+AAV-NT-3	1808	2135	-326.8	410	9	10	1.127	26

[truncated: 35 more sheets: Fig. 4c Grid Walking(GW), Fig. 4c GW in Sham, Fig. 4c GW in SCI+AAV-GFP, Fig. 4c GW in SCI+AAV-NT-3, Fig. 4c Rotarod, Fig. 4c Rotarod in Sham, Fig. 4c Rotarod in SCI+AAV-GFP, Fig. 4c Rotarod in SCI+AAV-NT-3, Fig. 4d-left panel, Fig. 4d-right panel, Fig. 5c, Fig. 5d, Fig. 5e, Fig. 5f, Fig. 6a, Fig. 6c, Fig. 6d-left panel, Fig. 6d-right panel, Fig. 6e-left panel, Fig.6e-right panel …]
